# Supplementary material for: Making experimental data tables in the life sciences more FAIR: a pragmatic approach
Source: Gigascience. 2020 Dec 15;9(12):giaa144. doi: 10.1093/gigascience/giaa144 (PMC7736789; doi:10.1093/gigascience/giaa144)
Supplement: giaa144_Supplemental_Files [file giaa144_supplemental_files.zip]

Archive with 4 entries (4 files):
- Additional_file_01.pdf
- Additional_file_02.xlsx
- Additional_file_03.xlsx
- Additional_file_04.xlsx
