# Supplementary material for: Making experimental data tables in the life sciences more FAIR: a pragmatic approach
Source: Gigascience. 2020 Dec 15;9(12):giaa144. doi: 10.1093/gigascience/giaa144 (PMC7736789; doi:10.1093/gigascience/giaa144)
Supplement: giaa144_Supplemental_Files [file giaa144_supplemental_files.zip › Additional_file_02.xlsx]

## Sheet: FAIR Force11
		Data INRAE (dataverse)	BMP - ODAM
		descriptive metadata	Structural metadata + Data
Findable
F1	(meta)data are assigned a globally unique and eternally persistent identifier.	assignment of a DOI + Repository supported by a national research institute	NA
F2	data are described with rich metadata.	descriptive metadata	Structural metadata
F3	(meta)data are registered or indexed in a searchable resource.	Metadata records are visible through multiple catalogues	NA
F4	metadata specify the data identifier.	Yes	NA
Accessible
A1	(meta)data are retrievable by their identifier using a standardized communications protocol.	Yes (RESTful web service )	Yes (RESTful web service + OpenAPI/Swagger)
A1.1	the protocol is open, free, and universally implementable.	Yes (http)	Yes (http)
A1.2	the protocol allows for an authentication and authorization procedure, where necessary.	Yes	Yes
A2	metadata are accessible, even when the data are no longer available.	Yes (institutional repository)	No
Interoperable
I1	(meta)data use a formal, accessible, shared, and broadly applicable language for knowledge representation.	Yes (JSON) - Explicite schema	Yes (TSV for Data, Explicit JSON Schema for Structural metadata)
I2	(meta)data use vocabularies that follow FAIR principles.	Yes (Darwin Core, schema.org, JSON-LD)	Yes (JSON Schema + ontologies)
I3	(meta)data include qualified references to other (meta)data.	Yes
Re-usable
R1	meta(data) have a plurality of accurate and relevant attributes.	Yes	Yes (dictionnary of structural metadata)
R1.1	(meta)data are released with a clear and accessible data usage license.	Yes	Yes
R1.1	(meta)data are associated with their provenance.	No	NA
R1.3	(meta)data meet domain-relevant community standards.	Yes	Yes

## Sheet: 5 ★ DATA RATING TOOL
5*Oznome - Data rating
Self-assessment	https://oznome.csiro.au/5star/?view=5ec2a9654d0983adde57a21e
Data Rating	https://confluence.csiro.au/display/OZNOME/Data+ratings
publication and indexing		FAIR Force11	Data INRAE	ODAM - data
Published	is the data accessible to users other than the creator or owner?		Bespoke web service (informal API)	Bespoke web service (OpenAPI/Swagger)
Citeable	denoted using a formal identifier	A1	Persistent web identifier (URI)
Described	tagged with metadata	R1, F2, F3	Basic metadata (e.g. Dublin Core)
Findable	indexed in a discovery system	R1, F2, F3	highly ranked in general purpose index (e.g "frim tomato" in Google)
linked and useable
Loadable	represented using a common or community-endorsed (i.e. standard) format	I1	descriptive metadata: multiple standard formats (Dublin Core, DDI, Datacite, JSON-LD, JSON)	data & structural metadata : multiple standard formats (XML, JSON, TSV)
Useable	structured using a discoverable, community-endorsed (standard?) schema or data model	I2, R1.3	descriptive metadata : explicit schema or data model, formalized in DDL, XSD, DDI, RDFS, JSON-Schema, data-package or similar	data & structural metadata : explicite schema formalized in data-package based on JSON-Schema
Comprehensible	supported with unambiguous definitions for all internal elements	I2	descriptive metadata : some fields linked to externally managed definitions	structural metadata : all fields linked to standard, externally managed definitions
Linked	to other data and definitions using public identifiers (e.g. URIs)	I3	out-bound links to related data and definitions	NA
Licensed	conditions for re-use are available and clearly expressed	R1.1	link to a standard license (e.g. Creative Commons)	link to a standard license (e.g. Creative Commons)
maintenance and provenance
Curated	commitment to ensuring the data is available long term	A2	institutional repository (Data INRAE)	platform repository (Bordeaux Metabolome)
Updated	part of a regular data collection program or series, with clear maintenance arrangements and update schedule		one-time dataset
Assessable	accompanied by, or linked to, a data-quality assessment and description of the origin and workflow that produced the data	R1.2	no quality or lineage information	NA
Trusted	accompanied by, or linked to, information about how the data has been used, by whom, and how many times		no information about usage	NA
Project, organisational, institutional
Complexity of the project			medium
Cross-organisational project?			3 organisations
