# Supplementary material for: Making experimental data tables in the life sciences more FAIR: a pragmatic approach
Source: Gigascience. 2020 Dec 15;9(12):giaa144. doi: 10.1093/gigascience/giaa144 (PMC7736789; doi:10.1093/gigascience/giaa144)
Supplement: giaa144_Supplemental_Files [file giaa144_supplemental_files.zip › Additional_file_03.xlsx]

## Sheet: FAIR Indicators_v0.04
	ID		PRINCIPLE	INDICATOR_ID	INDICATORS	PRIORITY	Yes	No	??	E	I	U
	1	F	F1	F1-01M	Metadata is identified by a persistent identifier	Essential	1			1	0	0
	2		F1	F1-01D	Data is identified by a persistent identifier	Essential	1			1	0	0
	3		F1	F1-02M	Metadata is identified by a universally unique identifier	Essential	1			1	0	0
	4		F1	F1-02D	Data is identified by a universally unique identifier	Essential	1			1	0	0
	5		F2	F2-01M	Sufficient metadata is provided to allow discovery, following domain/discipline-specific metadata standard	Important	1			0	1	0
	7		F3	F3-01M	Metadata includes the identifier for the data	Important	1			0	1	0
	11		F4	F4-01M	Metadata is offered/published/exposed in such a way that it can be harvested and indexed	Essential	1			1	0	0
	12	A	A1	A1-01M	Metadata includes information about access conditions	Essential	1			1	0	0
	13		A1	A1-01D	Data can be accessed manually (i.e. with human intervention)	Essential	1			1	0	0
	14		A1	A1-02D	Data can be accessed automatically (i.e. by a computer program)	Important	1			0	1	0
	15		A1	A1-02M	Metadata identifier resolves to a metadata record	Essential	1			1	0	0
	16		A1	A1-03D	Data identifier resolves to a digital object	Essential	1			1	0	0
	17		A1	A1-03M	Metadata is accessed through standardised protocol	Important	1			0	1	0
	18		A1	A1-04D	Data is accessible through standardised protocol	Important	1			0	1	0
	19		A1.1	A1.1-01M	Metadata is accessible through a free access protocol	Essential	1			1	0	0
			A1.1	A1.1-01D	Data is accessible through a free access protocol	Important	1			0	1	0
			A1.1	A1.1-02M	Metadata is accessible through an open-source access protocol	Important	1			0	1	0
	20		A1.1	A1.1-02D	Data is accessible through an open-source access protocol	Important	1			0	1	0
	21		A1.1	A1.1-03D	Actions to be taken by a reuser to get access to the data are well documented	Important	1			0	1	0
	22		A1.2	A1.2-01M	Metadata includes information relevant for access control	Essential			1	1	0	0
	23		A1.2	A1.2-01D	Data is accessible through an access protocol that supports authentication	Useful		1		0	0	1
	24		A1.2	A1.2-02D	Data is accessible through an access protocol that supports authorisation	Useful	1			0	0	1
	25		A2	A2-01M	Metadata is guaranteed to remain available after data is no longer available	Essential	1			1	0	0
	26	I	I1	I1-01M	Metadata uses knowledge representation expressed in standardised format	Essential	1			1	0	0
			I1	I1-01D	Data uses knowledge representation expressed in standardised format	Important	1			0	1	0
			I1	I1-02M	Metadata uses machine-understandable knowledge representation	Essential	1			1	0	0
			I1	I1-02D	Data uses machine-understandable knowledge representation	Important	1			0	1	0
	27		I1	I1-03M	Metadata uses self-describing knowledge representation	Useful	1			0	0	1
	28		I1	I1-03D	Data uses self-describing knowledge representation	Useful	1			0	0	1
	29		I2	I2-01M	Metadata uses standard vocabularies	Important		1		0	1	0
	30		I2	I2-01D	Data uses standard vocabularies	Important	1			0	1	0
	31		I2	I2-02M	Metadata uses FAIR-compliant vocabularies	Important		1		0	1	0
	32		I2	I2-02D	Data uses FAIR-compliant vocabularies	Useful		1		0	0	1
	33		I3	I3-01M	Metadata includes references to other metadata	Important	1			0	1	0
	34		I3	I3-01D	Data includes references to other data	Important		1		0	1	0
	35		I3	I3-02M	Metadata includes references to other data	Useful	1			0	0	1
	36		I3	I3-02D	Data includes sufficiently qualified references to other data	Useful		1		0	0	1
	37		I3	I3-03M	Metadata includes sufficiently qualified references to other metadata	Important		1		0	1	0
	38		I3	I3-04M	Metadata include sufficiently qualified references to other data	Useful		1		0	0	1
		R	R1	R1-01M	Sufficient metadata is provided to allow reuse, following domain/discipline-specific metadata standard	Essential	1			1	0	0
	40		R1.1	R1.1-01M	Metadata includes information about the licence under which the data can be reused	Essential	1			1	0	0
	42		R1.1	R1.1-02M	Metadata refers to a standard reuse licence	Important	1			0	1	0
	43		R1.1	R1.1-03M	Metadata includes licence information in the appropriate element of the metadata standard used	Essential	1			1	0	0
	44		R1.1	R1.1-04M	Metadata refers to a machine-understandable reuse licence	Important	1			0	1	0
	45		R1.1	R1.1-05M	Metadata includes information about consent for reuse (e.g. for personal data)	Important			1	0	1	0
	46		R1.2	R1.2-01M	Metadata includes provenance information according to community-specific standards	Important		1		0	1	0
	47		R1.2	R1.2-02M	Metadata includes provenance information according to a cross-domain language	Useful		1		0	0	1
			R1.3	R1.3-01M	Metadata complies with a community standard	Important	1			0	1	0
			R1.3	R1.3-01D	Data complies with a community standard	Important	1			0	1	0
			R1.3	R1.3-02M	Metadata is expressed in compliance with a machine-understandable community standard	Important	1			0	1	0
			R1.3	R1.3-02D	Data is expressed in compliance with a machine-understandable community standard	Important	1			0	1	0
						Total	39	10	2	17	25	9	51
							Yes	No	??			Yes	No	??		Essential	Important	Useful
						Essential	16	0	1	17	Essential	94.1176	0	5.88235	Yes	94.1176	76	44.4444
						Important	19	5	1	25	Important	76	20	4	No	0	20	55.5556
						Useful	4	5	0	9	Useful	44.4444	55.5556	0	??	5.88235	4	0
							39			51
						Overall Metric	76.4706
							Essential	Important	Useful		Criteria	% Yes	# Yes	# All
						Yes	5	2	0		Findable	100	7	7
						No	0	0	0		Accessible	87.5	14	16
						??	0	0	0		Interoperable	56.25	9	16
											Reusable	75	9	12
							Essential	Important	Useful					51
						Yes	6	7	1
						No	0	0	1
						??	1	0	0
							Essential	Important	Useful
						Yes	2	4	3
						No	0	4	3
						??	0	0	0
							Essential	Important	Useful
						Yes	3	6	0
						No	0	1	1
						??	0	1	0

## Sheet: DATA
	Mandatory	PASS	Level 0	Not FAIR
	Recommended	FAIL	Level 1	FAIR Mandatory criteria only
	Optional		Level 2	FAIR Mandatory criteria + 50 % of recommended criteria
			Level 3	FAIR Mandatory criteria + 100% of recommended criteria
			Level 4	FAIR Mandatory criteria + 100% of recommended criteria + 50% of optional criteria
			Level 5	FAIR Mandatory criteria + 100% of recommended criteria + 100% of optional criteria
