# Supplementary material for: Making experimental data tables in the life sciences more FAIR: a pragmatic approach
Source: Gigascience. 2020 Dec 15;9(12):giaa144. doi: 10.1093/gigascience/giaa144 (PMC7736789; doi:10.1093/gigascience/giaa144)
Supplement: giaa144_Supplemental_Files [file giaa144_supplemental_files.zip › Additional_file_04.xlsx]

## Sheet: Extensive Template
Scientist Name / Project Name, Date		Tick the proper case using '1' (to enable the automatic count)	Yes	No	NA	??
Essential / Recommended / Desirable
1) FINDABLE (8 essential criteria / total of 12 criteria)
Indexed identifier? (F01_E)
Identification			1					E			Essential	Recommended	Desirable
Are each data/dataset identified by an indexed and independant identifier?										Yes	8	3	0
	Unique, global, persistent identifier? (F02_E)									No	0	1	0
	Identification		1					E		NA	0	0	0
	Are the data identifiers unique, global and persistent?									??	0	0	0
	Identifier scheme? (F03_E)
	Identification		1					E
	Has any identifying schema been used for data (e.g., DOI)?
Persistent metadata & data link? (F04_E)
Metadata traceability			1					E
Are the metadata linked to the dataset through a persistent identifier?
	Persistent metadata & authority link? (F05_E)
	Metadata traceability		1					E
	Are the metadata of each dataset linked to a unique authority (responsible for the datasets at a given time)?
	Persistent datasets & authority link? (F06_E)
	Metadata traceability		1					E
	Are all datasets linked to an authority over time (legal entity, e.g., institution, association or established body) through a unique and persistent identifier?
Standards / dictionary for data description? (F07_E)
Metadata description and searchability			1					E
Choose the question corresponding to your case: If standards exist, has the researcher used valid and updated standards for data description AND are the data standards approved by community- or appropriate authorities? If no standards exist, has the researcher created a well described community-approved data dictionary?
	Search keywords? (F08_R)
	Metadata description and searchability		1					R
	Does the researcher use community-approved well-described search keywords from a controlled vocabulary / thesaurus / ontology?
	Metadata semantic validator? (F09_R)
	Metadata description and searchability			1				R
	Does the researcher use a semantic validator for metadata (recommended by standardisation authorities or community-approved)?
	Data format / type description? (F10_E)
	Metadata description and searchability		1					E
	Are the types and formats of data generated / collected well described as recommended by the community or by standardisation authorities?
		Versioning system? (F11_R)
		Metadata description and searchability	1					R
		Does the researcher use a community-approved well described versioning system (for a proper tracking of versions)?
		Metadata format validator? (F12_R)
		Metadata description and searchability	1					R
		Does the researcher use any community approved / appropriate metadata format validator recommended by standardisation authorities?
Scoring result / FINDABILITY:			11/12	1/12	0/12	0/12
2) ACCESSIBLE (3 essential criteria / total of 11 criteria)											Essential	Recommended	Desirable
Data storage in repositories? (A01_E)										Yes	2	1	1
Repository			1					E		No	0	2	0
Does the researcher use data repositories for the storage of data?										NA	1	3	0
	Repository with quality criteria? (A02_R)									??	0	1	0
	Repository		1					R
	Does the researcher choose a repository with quality criteria displayed by repository authorities?
		Repository with guidelines for quality standards? (A03_D)
		Repository	1					D
		Do the chosen repositories use guidelines for quality standards?
Efficient and rich services for various uses & users? (A04_E)
Data security and services			1					E
Does the researcher use efficient and rich services to access data (various formats, visualisations, practical tools and systems adapted to different types of use and users)?
	Quality of description for integrity of data? (A05_R)
	Data security and services			1				R
	Are well described and community-approved criteria / standards used for assessing the integrity of data (e.g., data veracity, data consistency during expected time / space / sampling...)?
	Quality of migration tools for data access? (A06_R)
	Data security and services					1		R
	Regarding data availability, does the researcher make the necessary provisions as to the migration of tools for continuous and persistent access by the authorized users?
	Quality of information for data reproducibility? (A07_R)
	Data security and services			1				R
	If applicable, regarding data reproducibility (experimental and/or modeling data), does the researcher provide all the necessary information to ensure good reproducibility of data including the functioning of the tools, operating systems for continuous and persistent processes?
	Quality of backup processes? (A08_R)
	Data security and services				1			R
	Regarding data preservation, is the quality of backup and migration processes on the long term sufficient?
Data access restriction justification? (A09_E)
Access restrictions					1			E
In case of a non legal restricted access, is the restriction properly justified by the researcher?
	Level of security for sensitive data access? (A10_R)
	Access restrictions				1			R
	Regarding confidentiality : does the researcher provide a satisfactory security level of access and preservation for "sensitive data" as defined by legislation or by the community?
	Sharing beyond legal restrictions? (A11_R)
	Access restrictions				1			R
	Are the reasons for not sharing datasets always based on legal / regulatory rules?
Scoring result / ACCESSIBILITY:			4/11	2/11	4/11	1/11
3) INTEROPERABLE (2 essential criteria / total of 5 criteria)											Essential	Recommended	Desirable
Standard vocabularies, thesaurus, ontologies or data dictionary? (I01_E)										Yes	2	2	0
Interoperable			1					E		No	0	0	0
Are standard vocabularies, thesaurus or ontologies used for all data types present in datasets, to enable interdisciplinary interoperability between well defined domains? If not, is a well-defined open data dictionary provided?										NA	0	0	0
Description of interoperability criteria? (I02_E)										??	0	1	0
Interoperable			1					E
Are the interoperability criteria explained?
	Quality of data models? (I03_R)
	Interoperable		1					R
	Are well-described and community-approved data models used?
		Quality level of access for datasets description? (I04_R)
		Interoperable	1					R
		Is there a high level and easy access description of the datasets available on the Web? (e.g., as a data paper, landing page...)
		File naming conventions? (I05_R)
		Interoperable				1		R
		Have community-approved well described naming conventions been used for the files?
Scoring result / INTEROPERABILITY:			4/5	0/5	0/5	1/5
4) REUSABLE (5 essential criteria / total of 17 criteria)
Relevant actions for data reuse potential? (R01_E)
Data potential			1					E
Which relevant actions have been undertaken by the researcher to enhance the data reuse potential?
	Open formats and open source software? (R02_R)										Essential	Recommended	Desirable
	Data potential		1					R		Yes	4	5	0
	Has the researcher favored open formats and open source software, particularly for purposes of reuse; if not, does he/she use standard or well documented and shared formats within the community? If the researcher use proprietary format, does he/she propose tools to facilitate the translation of the data in open format?									No	0	2	2
	Description of potential users and needs? (R03_R)									NA	1	2	1
	Data potential		1					R		??	0	0	0
	Are the data/software potential users identified and their needs well described?
		Description of potential reuse for each user? (R04_R)
		Data potential	1					R
		Is the data/software reuse potential identified and well described with defined objectives for specific types of users?
		Evidence of reuse? (R05_D)
		Data potential		1				D
		Have the datasets been reused (evidenced by a citation, acknowledgement or else)?
Provenance for raw and derived data? (R06_E)
Data traceability			1					E
Are the provenance and type of all data properly specified (origin of raw, primary, derived, secondary..)?
	Description of data processing steps? (R07_R)
	Data traceability		1					R
	Is each step of data processing well described and traceable?
Description of data curation protocol? (R08_R)
Data enhancement				1				R
Has the researcher documented an intelligible, well described community-approved data curation protocol including the curation journal that track changes for each dataset?
	Description of data enrichment / requalification processes? (R09_R)
	Data enhancement			1				R
	Does the researcher have any reliable / community approved data enrichment / requalification processes to increase reusability with several standards / thesaurus / ontologies?
	Description of data quality assurance processes? (R10_D)
	Data enhancement			1				D
	Are the data quality assurance processes well described and community-approved?
Description of methods and tools that permit long term integrity and understandability of data? (R11_E)
Reusability tools					1			E			Essential	Recommended	Desirable
Does the researcher provide information on methods and tools that permit the understanding, integrity, value and readability of data intended to be kept on the long-term? (e.g., versioning, archival and long term reuse issue for protocols, softwares, required methods and contexts to create, read and understand data)										Yes	16	11	1
	Description of time range (R12_R)									No	0	5	2
	Reusability tools				1			R		NA	2	5	1
	If relevant, is the time range for which the data remain re-usable specified?									??	0	2	0
	Data operating tools and their documentation (R13_R)
	Reusability tools				1			R
	If relevant, are all data operating tools and the associated documentation needed to access and reuse the data included? (methods, instruments measurement, software, survey, analysis, observation, compilation, simulation, etc.).
	Quality standards for enriched data? (R14_D)										18	23	4	45
	Reusability tools				1			D
	Does the researcher provide quality standards where appropriate on enriched data for reuse?
Data sharing arrangements meeting data ethics and protection requirements? (R15_E)
Reusability right			1					E
Do the data reuse control and data sharing arrangements meet the data protection and "local/national ethics requirements?
	Justification of legal reuse restriction? (R16_E)
	Reusability right		1					E
	In case of a legal reuse restriction (such as personal data, state and public security, national defense secret, confidentiality of external relations, information systems security, secrets in industrial and commercial matters) , is the restriction properly justified?
	Quality of licenses / rules for large reuse? (R17_R)
	Reusability right		1					R
	When possible, does the researcher specify community-approved licenses or rules (free, shared and well documented) that allow a large data reuse?
Scoring result / REUSABILITY:			9/17	4/17	4/17	0/17
			Yes	No	NA	??
Total distribution of FAIR extensive criteria evaluation			28/45	7/45	8/45	2/45
			16													Criteria	% Yes	# Yes	# All
																Findable	91.6667	11	12
			Yes	No	NA	??			Recommanded	Desirable						Accessible	36.3636	4	11
		Essential	16	0	2	0	18		11	1						Interoperable	80	4	5
		Recommanded	11	5	5	2	23		5	2						Reusable	52.9412	9	17
		Desirable	1	2	1	0	4		5	1									45
			28	7	8	2	45		2	0
		Overall Metric	62.2222
			Yes	No	NA	??
		Essential	88.8889	0	11.1111	0	18		Recommanded	Desirable
		Recommanded	47.8261	21.7391	21.7391	8.69565	23		3	0
		Desirable	25	50	25	0	4		1
									0	0
									0	0
			Essential	Recommanded	Desirable
		Yes	88.8889	47.8261	25				Recommanded	Desirable
		No	0	21.7391	50				1	1
		NA	11.1111	21.7391	25				2	0
		??	0	8.69565	0				3	0
									1	0
									Recommanded	Desirable
									2	0
									0	0
									0	0
									1	0
									Recommanded	Desirable
									5	0
									2	2
									2	1
									0	0

## Sheet: List of criteria
RDA-SHARC ig detailed list of FAIRness assessment criteria V1.0
(proposed as part of RDA-SHARC FAIR criteria assessment feedbak survey)
document under construction (must be community-improved and -approved)
ID FAIR criterion	FAIR criterion type	Proposed criteria	Short name
M01_E	Sharing Motivation	Beyond the ones with restricted access, are all relevant datasets shared or available for sharing over the evaluation period ?	Nature of data shared
M02_E	Sharing Motivation	Does the researcher write appropriate / community- approved D.M.P.s explaining his/her sharing strategy and methods? If so, specify if a tool/template has been used and its name.	Existing D.M.P.s
M03_E	Sharing Motivation	Is a long term preservation strategy of data properly provided within appropriate or community-approved infrastructures? (e.g. in a long term archive)	Long term preservation strategy
M04_E	Sharing Motivation	Which motivations are declared by the researcher ?	Nature of sharing motivations
M05_R	Sharing Motivation	Has any specific training for data sharing been followed by the researcher? If so, what is the name of the programme ?	Any data sharing training
M06_R	Sharing Motivation	If relevant, does the researcher use any approved or appropriate open community software platform (for development, use and/or reports)? If so, what is the name of the platform?	Use of open community software platforms
M07_D	Sharing Motivation	If relevant, does the researcher write software management plans (S.M.P.s) explaining all software uses and his/her sharing strategy and methods for the software reusability? If so, specify if a tool/template has been used and its name.	Existing S.M.P.s
M08_D	Sharing Motivation	Any other Motivation?	Other motivation
F01_E	Identification	Are each data/dataset identified by an indexed and independent identifier ?	Indexed identifier
F02_E	Identification	Are the data identifiers unique, global and persistent ?	Unique, global, persistent ID
F03_E	Identification	Has any identifying schema been used for data (e.g. DOI)?	ID scheme
F04_E	Metadata traceability	Are the metadata linked to the dataset through a persistent identifier?	Persistent metadata & data link
F05_E	Metadata traceability	Are the metadata of each dataset linked to a unique authority (responsible for the datasets at a given time)?	Persistent metadata & authority link
F06_E	Metadata traceability	Are all datasets linked to an authority over time (legal entity, e.g. institution, association or established body) through a unique and persistent identifier?	Persistent datasets & authority link
F07_E	Metadata description & searchability	Choose the question corresponding to your case: if standards exist, has the researcher used valid and updated standards for data description AND are the data standards approved by community- or appropriate authorities ? If no standards exist, has the researcher created a well described community-approved data dictionary ?	Standards / dictionary for data description
F08_R	Metadata description & searchability	Does the researcher use community-approved well-described search keywords from a controlled vocabulary / thesaurus / ontology?	Search keywords
F09_R	Metadata description & searchability	Does the researcher use a semantic validator for metadata (recommended by standardisation authorities or community-approved)?	Metadata semantic validator
F10_E	Metadata description & searchability	Are the types and formats of data generated / collected well described as recommended by the community or by standardisation authorities?	Data format / type description
F11_R	Metadata description & searchability	Does the researcher use a community-approved well described versioning system (for a proper tracking of versions)?	Versioning system
F12_R	Metadata description & searchability	Does the researcher use any community approved / appropriate metadata format validator recommended by standardisation authorities?	Metadata format validator
A01_E	Repository	Does the researcher use data repositories for the storage of data?	Data storage in repositories
A02_R	Repository	Does the researcher choose a repository with quality criteria displayed by repository authorities ?	Repository with quality criteria
A03_D	Repository	Do the chosen repositories use guidelines for quality standards?	Repository with guidelines for quality standards
A04_E	Data security and services	Does the researcher use efficient and rich services to access data (various formats, visualisations, practical tools and systems adapted to different types of use and users)?	Efficient and rich services for various uses & users
A05_R	Data security and services	Are well described and community-approved criteria / standards used for assessing the integrity of data (e.g. data veracity, data consistency during expected time / space / sampling... )?	Quality of description for integrity of data
A06_R	Data security and services	Regarding data availability, does the researcher make the necessary provisions as to the migration of tools for continuous and persistent access by the authorized users ?	Quality of migration tools for data access
A07_R	Data security and services	If applicable, regarding data reproducibility (experimental and/or modeling data), does the researcher provide all the necessary information to ensure good reproducibility of data including the functioning of the tools, operating systems for continuous and persistent processes ?	Quality of information for data reproducibility
A08_R	Data security and services	Regarding data preservation, is the quality of backup and migration processes on the long term sufficient?	Quality of backup processes
A09_E	Access restrictions	In case of a non legal restricted access, is the restriction properly justified by the researcher ?	Data access restriction justification
A10_R	Access restrictions	Regarding confidentiality : does the researcher provide a satisfactory security level of access and preservation for "sensitive data" as defined by legislation or by the community?	Level of security for sensitive data access
A11_R	Access restrictions	Are the reasons for not sharing datasets always based on legal / regulatory rules?	Sharing beyond legal restrictions
I01_E	Interoperable	Are standard vocabularies, thesaurus or ontologies used for all data types present in datasets, to enable interdisciplinary interoperability between well defined domains? If not, is a well-defined open data dictionary provided?	Standard vocabularies, thesaurus, ontologies or data dictionary?
I02_E	Interoperable	Are the interoperability criteria explained?	Description of interoperability criteria
I03_R	Interoperable	Are well-described and community-approved data models used?	Quality of data models
I04_R	Interoperable	Is there a high level and easy access description of the datasets available on the web? (e.g.: as a data paper; webpages...)	Quality level of access for datasets description
I05_R	Interoperable	Have community or project-approved well described naming conventions been used for the files?	Files naming conventions
R01_E	Data potential	Which relevant actions have been undertaken by the researcher to enhance the data reuse potential?	Actions for data reuse potential
R02_R	Data potential	Has the researcher favored open formats and open source software, particularly for purposes of reuse; if not, does he/she use standard or well documented and shared formats within the community? If the researcher use proprietary format, does he/she propose tools to facilitate the translation of the data in open format?	Open formats and open source software
R03_R	Data potential	Are the data/software potential users identified and their needs well described ?	Description of potential users and needs
R04_R	Data potential	Is the data/software reuse potential identified and well described with defined objectives for specific types of users?	Description of potential reuse for each user
R05_D	Data potential	Have the datasets been reused (evidenced by a citation, acknowledgement or else)?	Evidence of reuse
R06_E	Data traceability	Are the provenance and type of all data properly specified (origin of raw, primary, transformed, secondary data..)?	Provenance for row and transformed data
R07_R	Data traceability	Is each step of data processing well described and traceable?	Description of data processing steps
R08_R	Data enhancement	Has the researcher documented an intelligible, well described community-approved data curation protocol including the curation journal that track changes for each dataset?	Description of data curation protocol
R09_R	Data enhancement	Does the researcher have any reliable / community approved data enrichment* / requalification processes to increase reusability with several standards / thesaurus / ontologies?	Description of data enrichment / requalification processes
R10_D	Data enhancement	Are the data quality assurance processes well described and community-approved?	Description of data quality assurance processes
R11_E	Reusability tools	Does the researcher provide information on methods and tools that permit the understandability, integrity, value and readability of data intended to be kept on the long-term ? (e.g. versioning, archival and long term reuse issue for protocols, softwares, required methods and contexts to create, read and understand data)	Description of methods and tools that permit long term integrity and understandability of data
R12_R	Reusability tools	If relevant, is the time range for which the data remain re-usable specified?	Description of time range
R13_R	Reusability tools	If relevant, are all data operating tools and the associated documentation needed to access and reuse the data included? (methods, instruments measurement, software, survey, analysis, observation, compilation, simulation, etc.).	Data operating tools and their documentation
R14_D	Reusability tools	Does the researcher provide quality standards where appropriate on enriched data for reuse?	Quality standards for enriched data
R15_E	Reusability right	Do the data reuse control and data sharing arrangements meet the data protection and "local/national ethics requirements?	Data sharing arrangements meeting data ethics and protection requirements
R16_E	Reusability right	In case of a legal reuse restriction (such as personal data, state and public security, national defense secret, confidentiality of external relations, information systems security, secrets in industrial and commercial matters) , is the restriction properly justified?	Justification of legal reuse restriction
R17_R	Reusability right	When possible, does the researcher specify community-approved licenses or rules (free, shared and well documented) that allow a large data reuse ?	Quality of licences / rules for large reuse

## Sheet: Glossary
RDA-SHARC ig Glossary V1.0
(proposed as part of RDA-SHARC FAIR criteria assessment feedbak survey)
document under construction (must be community-improved and -approved)
Word / Term	Definition	Source	Bibliographic references
Accessible	Available and obtainable	https://rd-alliance.org/group/fair-data-maturity-model-wg/case-statement/fair-data-maturity-model-wg-case-statement
Authority	Any authority is a community approved and well identified institution or established body that is legally responsible of any type of action concerning data on the long term	https://ec.europa.eu/info/law/law-topic/data-protection/reform/what-are-data-protection-authorities-dpas_en
Appropriate	Correct, suitable for a particular use in a well defined situation for at least one well defined user (source: )	adapted from https://dictionary.cambridge.org/fr/dictionnaire/anglais/appropriate
Approved (infrastructure for instance)	Validated by any specialized and recognized authority by the researcher's community	SHARC community
Bioresources	Any scientific collection of biological samples with associated data (medical/epidemiological, social), databases independent of physical samples and other biomolecular and bioinformatics research tools	Bioresource Research Impact Factor/Framework group working definition
Community approved	Tested, validated and used by a researcher's community	SHARC community
Data curation	Synonymous of data enrichment	https://www.w3.org/Amaya/User/Annotations.html.fr
Data enrichment (annotations) (synonymous of Data curation)	Provide useful additional information on a given data (e.g. quality, context, protocol, version...)	https://www.w3.org/Amaya/User/Annotations.html.fr)
Data mobilisation	Action of accessing to data and datasets in differents way and locations in the same time (source:SHARC community)	SHARC community
Data Management Plan or DMP	A data management plan or DMP is a formal evolutive document that outlines how data are to be handled both during a research project, and after the project is completed. The goal of a data management plan is to consider the many aspects of data management, metadata generation, data preservation, and analysis before the project begins; this ensures that data are well-managed in the present, and pr…	https://en.wikipedia.org/wiki/Data_management_plan
DOI, Digital Object Identifier	Is a persistent identifier initially used in bibliographic databases; it allows the identification of not only digital resources, such as a movie, a report, scientific articles, but also people or any other type of objects. The purpose of the DOI is to associate metadata with the identifier of the thing to be managed, and in the area of ​​bibliography, to produce more reliable and longer-lasting …	SHARC community, https://fr.wikipedia.org/wiki/Digital_Object_Identifier
FAIRness	Level of FAIR criteria compliance.	SHARC community
FAIRness Litteracy	Human readable FAIR criteria understanding in a defined community	SHARC community
Findable	Discoverable with machine readable metadata, identifiable and locatable by means of a standard identification mechanism.	https://rd-alliance.org/group/fair-data-maturity-model-wg/case-statement/fair-data-maturity-model-wg-case-statement
Globally unique identifier	Usually serves as a unique identifier at the internaionnal level	https://fr.wikipedia.org/wiki/Globally_Unique_Identifier
Independant identifier	Identifier that do not depend on any unique authority and that can be generateg by distinct stakeholders.	SHARC community
Indexed identifier	Data Identifier that is copied in an index, outside of it s original database	SHARC community
Interoperable	Both syntactically parseable and semantically understandable, allowing data exchange and reuse among scientific disciplines, researchers, institutions, organisations and countries.	https://www.rd-alliance.org/group/fair-data-maturity-model-wg/case-statement/fair-data-maturity-model-wg-case-statement
Mandatory criteria	FAIR Criteria that must be absolutely applied to permit FAIR efficiency for data sharing.	SHARC community
Numeric accessibility	Availability to everyone, whatever their material or software, infrastructure network, language, culture, geographical localisation or physical & mental abilities and numerical resources.	http://www.un.org/french/disabilities/default.asp?id=1413
Ontology	In computer science and information science, an ontology encompasses a representation, formal naming, and definition of the categories, properties, and relations between the concepts, data, and entities that substantiate one, many, or all domains. (Wikipedia). It 'defines the terms to describe and represent an area of knowledge’. Ontologies are composed of concepts, relations and instances. For e…	SHARC community https://fr.wikipedia.org/wiki/Ontologie_(informatique)
Open format	Any communication, interconnection or exchange protocol and any interoperable data format with technical specifications are public and without any access and usage restriction.	https://www.legifrance.gouv.fr/affichTexte.do?cidTexte=JORFTEXT000000801164&dateTexte=&categorieLien=id
Open source	The ‘Open source’ term applies to softwares (and further to intellectual productions) which licenses comply to the Open Source Initiative criteria, i.e. licenses must allow free redistribution of the software, access to source code and allow modifications and derived works. The public availability is usually the result of a close ollaboration between programmers.	https://opensource.org/
Optional Criteria	FAIR Criteria that should be applied if relevant to permit FAIR data sharing efficiency.	SHARC community
Parseable	quality of a string of characters that is cuttable i.e. it is possible to analyze or separate a character chain / a text into more easily processed (and understandable) components. This quality makes string/text capable of being read by a computer.	SHARC community
Persistent (identifier)	An identifier that keeps identification properties on the long run.	SHARC community
Personnal sensitive data	"The following personal data is considered ‘sensitive’ and is subject to specific processing conditions: personal data revealing racial or ethnic origin, political opinions, religious or philosophical beliefs; trade-union membership; genetic data, biometric data processed solely to identify a human being; health-related data; data concerning a person’s sex life or sexual orientation".	https://ec.europa.eu/info/law/law-topic/data-protection/reform/rules-business-and-organisations/legal-grounds-processing-data/sensitive-data/what-personal-data-considered-sensitive_en
Recommended criteria	FAIR Criteria that must be applied if relevant to permit FAIR efficiency for data sharing.	SHARC community
Research data	Research data is a collection of factual information recorded on media, produced or collected, according to various processes during a research process.	http://ec.europa.eu/research/participants/data/ref/h2020/grants_manual/hi/oa_pilot/h2020-hi-oa-pilot-guide_en.pdf	European Commission. H2020 Program Guidelines on Open Access to Scientific Publications and Research Data in Horizon 2020 (Version 3.1, 25
Reusable	Data reuse saves time and accelerates the pace of scientific discovery. By making your data open and to others, you make it possible for future researchers to answer questions that haven’t yet been asked. Thinking about data reuse in advance and documenting it, saves you time by helping you plan research processes and workflow early in the research project. Finally, this documentation makes it ea…	https://mozillascience.github.io/working-open-workshop/data_reuse/ EU text	August 2016), p.9
Schema (data identification)	A persistent and parsable namespace to identify, index and dereference any numerical resource on the web.	SHARC community
Sensitive data/information	Information that is regulated by law due to possible risk for individuals and for public and private organisations. Sensitive personal data include information related to racial or ethnic origin, political opinions, religious or philosophical beliefs, trade union membership and data concerning the health or sex life of an individual; information that could be identifiable such as genetic data and…	SHARC community
Software Management Plan (SMP)	A Software Management Plan is a living document describing information about research software. The way it is designed and developed, its objectives, who it is intended for, the results expected and obtained, its possible dissemination, intellectual property information throughout its life cycle can be written by users as well as by developers. A Software Management Plan is not a Development Plan…	SHARC community
SMP for users	More and more software - especially in the field of open source software - is based on several technologies, with data analysis often based on the simultaneous and/or consecutive use of several of these programs. A Software Management Plan for users is a living document with the same architecture as a SMP, describing information about each research software used in data production/exploitation an…	SHARC community
Standards	Standards are documents that set out specifications and other technical information with regard to various kinds of products, materials, services and processes.	https://www.cen.eu/you/EuropeanStandardization/Pages/default.aspx
Standardisation authorities	Standardisation authorities are community approved and well identified institution or established body that are legally responible of any type of action concerning standards.	SHARC community
Tidy data	Data that are in "usable and curated format" to be directly analysed.	SHARC community
Unique identifier	Identifier that have no probablility to have the same value than another at the global level.	SHARC community

## Sheet: Read me
Instructions to evaluators:
The grid displays the criteria that must be applied by researchers to attest to their FAIR practice. Criteria are organized in 5 clusters: ‘Sharing motivations’; ‘Findable’, ‘Accessible’, ‘Interoperable’ and ‘Reusable’. For each criterion, 4 choices are proposed (‘Never / Not Assessable’; ‘If mandatory only’; ‘Sometimes’; ‘Always’). ‘only if mandatory’ means that researchers know how to do it, bu…
Findable 2/12 Never/NA; 3/12 If mandatory only; 3/12 Sometimes: 4/12Always.
Accessible 5/11Never/NA; 2/11 If mandatory only; 1/11 Sometimes: 3/11 Always.
Interoperable 2/5 Never/NA; 2/5 If mandatory only; 1/5Sometimes: 0/5 Always.
Reusable 10/17 Never/NA; 4/17 If mandatory only; 2/17Sometimes: 1/17 Always.
Example of recommendations (for each category of criteria):
Type of answer per FAIR criteria fraction (F, A, I or R)	Final evaluation & recommendation
Never / NA' : 1 over the grid	NON FAIR or IMPOSSIBLE TO ASSESS due to a lack of information
If Mandatory only*': majority criteria	FURTHER TRAINING NEEDED. Changes should be suggested by the evaluator for improvement.
Sometimes': majority criteria	CONGRATULATIONS. The evaluator should propose ways the scientist can improve their compliance with mandatory criteria.
Always': majority criteria	CONGRATULATIONS ! The evaluator should propose ways the scientist can improve their compliance for each criterion.
Always: for each criteria	CONGRATULATIONS ! The evaluator should encourage the scientist to improve their compliance for more criteria ('Recommended' and 'Desirable' ones).
Sharing motivations	To take into account in the final interpretation.
*If Mandatory only: only if required by funder or institution; NA: non available or impossible to measure sometimes in some cases
Use precaution and other specfications
For recommandation, all criteria must be considered (not only essential ones, that are not sufficient to insure that FAIR criteria understanding are enought detailed.
